# Supplementary material for: Viscoelastic Liquid Matrix with Faster Bulk Relaxation Time Reinforces the Cell Cycle Arrest Induction of the Breast Cancer Cells via Oxidative Stress
Source: Int J Mol Sci. 2022 Nov 24;23(23):14637. doi: 10.3390/ijms232314637 (PMC9736955; doi:10.3390/ijms232314637)
Supplement: Supplementary file 1 [file ijms-23-14637-s001.zip]

Archive with 1 entries (1 files):
- ijms-2005462-supplementary.pdf
